# Supplementary material for: Seasonal variation in glucose and insulin is modulated by food and temperature conditions in a hibernating primate
Source: Front Physiol. 2023 Sep 7;14:1251042. doi: 10.3389/fphys.2023.1251042 (PMC10512831; doi:10.3389/fphys.2023.1251042)
Supplement: Supplementary file 1 [file Table1.XLSX]

## Sheet: Title_Authors
Supplementary Material
Seasonal variation in glucose and insulin is modulated by food and temperature conditions in a hibernating primate
Blanco MB1,2, Greene LK1,2, Ellsaesser LN1, Williams CV1, Ostrowski CA1, Davison MM1, Welser K1, Klopfer PH2
1Duke Lemur Center, Durham, NC, USA
2Department of Biology, Duke University, Durham, NC, USA

## Sheet: Insulin_Glucose_HOMA-IR
ID	Age (years)	Sex	Study Year	Collection Date	Condition	Glucose (mg/dL)	Insulin (microIU/mL)	HOMA-IR	BM (g)
Al	2.84384	male	Y1	2022-04-28	Active	134	8.77875	2.90457	211
Al	3.70411	male	Y2	2023-03-08	Active	99	11.3675	2.77872	182
Al	3.3726	male	Y2	2022-11-07	Fattening	70	2.19	0.378519	263
Al	3.58356	male	Y2	2023-01-23	Fluctuating_NF	65	7.4925	1.2025	191
Al	2.5863	male	Y1	2022-01-24	Warm_F	126.5	22.5013	7.02817	261
Au	9.7726	male	Y1	2022-04-29	Active	86			181
Au	10.6274	male	Y2	2023-03-07	Active	90	5.67875	1.26194	193
Au	9.49863	male	Y1	2022-01-19	Cold_F_aroused	78.5			243
Au	9.49863	male	Y1	2022-01-19	Cold_F_torpid	104			243
Au	10.5178	male	Y2	2023-01-26	Cold_NF_aroused	63	14.0962	2.19275	190
Au	9.16986	male	Y1	2021-09-21	Fattening	89	3.733	0.820338	238
Au	10.3041	male	Y2	2022-11-09	Fattening	97	5.85125	1.40141	287
Bu	2.84384	male	Y1	2022-04-28	Active	113.5	2.093	0.586557	200
Bu	3.70411	male	Y2	2023-03-08	Active	72	12.3588	2.19711	201
Bu	3.3726	male	Y2	2022-11-07	Fattening	94	3.675	0.852963	274
Bu	3.58356	male	Y2	2023-01-23	Fluctuating_NF	79	12.745	2.48606	209
Bu	2.5863	male	Y1	2022-01-24	Warm_F	173	6.314	2.69709	238
Cu	1.74521	male	Y1	2022-05-03	Active	102	7.96875	2.00694	199
Cu	1.47671	male	Y1	2022-01-25	Cold_NF_aroused	88			231
Cu	1.47671	male	Y1	2022-01-25	Cold_NF_torpid	43			231
Cu	1.16986	male	Y1	2021-10-05	Fattening	95	12.411	2.91122	291
Do	1.74521	male	Y1	2022-05-03	Active	113.5	13.8525	3.88212	176
Do	2.58904	male	Y2	2023-03-07	Active	81	9.87375	1.97475	195
Do	1.47671	male	Y1	2022-01-25	Cold_NF_aroused	67			197
Do	2.47671	male	Y2	2023-01-25	Cold_NF_aroused	52	9.165	1.17674	194
Do	1.47671	male	Y1	2022-01-25	Cold_NF_torpid	54			197
Do	1.16986	male	Y1	2021-10-05	Fattening	103.5	3.604	0.921022	251
Do	2.28493	male	Y2	2022-11-16	Fattening	104	4.89125	1.25602	240
DoC	1.8274	female	Y1	2022-04-27	Active	107	5.625	1.48611	186
DoC	2.69315	female	Y2	2023-03-09	Active	96	5.33	1.26341	204
DoC	1.55616	female	Y1	2022-01-18	Cold_F_aroused	96.5			219
DoC	1.55616	female	Y1	2022-01-18	Cold_F_torpid	49			219
DoC	1.19726	female	Y1	2021-09-09	Fattening	68.5	3.361	0.568465	206
DoC	2.36438	female	Y2	2022-11-09	Fattening	89	1.93625	0.425497	263
DoC	2.5726	female	Y2	2023-01-24	Fluctuating_NF	76	6.425	1.20568	204
Du	6.66849	male	Y1	2022-04-29	Active	90.5	8.32375	1.86	171
Du	6.39452	male	Y1	2022-01-19	Cold_F_aroused	77			228
Du	6.39452	male	Y1	2022-01-19	Cold_F_torpid	41			228
Du	6.03014	male	Y1	2021-09-08	Fattening	87	4.555	0.978481	264
Du	7.19452	male	Y2	2022-11-07	Fattening	78	1.68625	0.324759	302
EB	2.84384	male	Y1	2022-04-28	Active	125	3.951	1.21944	193
EB	3.70411	male	Y2	2023-03-08	Active	96	18.6812	4.42815	181
EB	3.3726	male	Y2	2022-11-07	Fattening	89	3.34625	0.735349	262
EB	3.58356	male	Y2	2023-01-23	Fluctuating_NF	74	1.51	0.275901	183
EB	2.5863	male	Y1	2022-01-24	Warm_F	113	20.1262	5.61547	238
Em	6.75068	female	Y1	2022-05-03	Active	93.5			188
Em	6.48219	female	Y1	2022-01-25	Cold_NF_aroused	74			200
Em	6.48219	female	Y1	2022-01-25	Cold_NF_torpid	63			200
Em	6.14247	female	Y1	2021-09-23	Fattening	85	11.731	2.46206	268
FC	1.72329	female	Y2	2023-03-09	Active	96	6.37625	1.51141	169
FC	1.60548	female	Y2	2023-01-25	Cold_NF_aroused	55	28.9862	3.9364	173
FC	1.4137	female	Y2	2022-11-16	Fattening	81	3.86	0.772	217
Fr	8.69041	male	Y1	2022-05-04	Active	92.5			194
Fr	9.53425	male	Y2	2023-03-08	Active	86	7.3575	1.56233	223
Fr	8.4411	male	Y1	2022-02-02	Cold_NF_aroused	87			198
Fr	9.42192	male	Y2	2023-01-26	Cold_NF_aroused	75	19.7362	3.65486	209
Fr	8.4411	male	Y1	2022-02-02	Cold_NF_torpid	41			198
Fr	8.07397	male	Y1	2021-09-21	Fattening	109.5			256
Fr	9.20822	male	Y2	2022-11-09	Fattening	60	4.40375	0.652407	296
Go	1.55616	male	Y1	2022-03-28	Active	90	4.69125	1.0425	204
Go	2.50411	male	Y2	2023-03-09	Active	84	11.46	2.37689	196
Go	1.36986	male	Y1	2022-01-19	Cold_F_aroused	95			235
Go	1.13973	male	Y1	2021-10-27	Fattening	76			301
Go	2.17534	male	Y2	2022-11-09	Fattening	92			257
Go	2.38356	male	Y2	2023-01-24	Fluctuating_NF	77	10.6513	2.02505	201
Ja	9.73973	male	Y1	2022-05-04	Active	108	5.7125	1.52333	189
Ja	9.45753	male	Y1	2022-01-21	Warm_F	105			219
JC	1.72329	female	Y2	2023-03-09	Active	74	8.83375	1.61407	210
JC	1.4137	female	Y2	2022-11-16	Fattening	73	3.43125	0.618472	273
JC	1.60274	female	Y2	2023-01-24	Fluctuating_NF	77	9.069	1.72423	212
Ka	0.671233	male	Y2	2023-03-10	Active	90	2.86286	0.63619	167
Ka	0.550685	male	Y2	2023-01-25	Cold_NF_aroused	47	4.5175	0.524253	159
Ka	0.358904	male	Y2	2022-11-16	Fattening	101	4.834	1.20552	180
KB	7.46301	female	Y1	2022-01-21	Warm_F	89	7.614	1.6732	209
Ke	0.671233	female	Y2	2023-03-10	Active	95	6.64333	1.55831	165
Ke	0.550685	female	Y2	2023-01-25	Cold_NF_aroused	43	10.5425	1.11933	149
Ke	0.358904	female	Y2	2022-11-16	Fattening	84	6.895	1.43007	182
Ko	7.74247	male	Y1	2022-05-03	Active	94.5	8.77875	2.04837	182
Ko	7.47397	male	Y1	2022-01-25	Cold_NF_aroused	78			200
Ko	7.47397	male	Y1	2022-01-25	Cold_NF_torpid	86			200
Ko	7.13425	male	Y1	2021-09-23	Fattening	67.5	1.213	0.202167	263
Me	0.764384	male	Y1	2022-03-31	Active	140			237
Me	1.70685	male	Y2	2023-03-10	Active	100			195
Me	0.567123	male	Y1	2022-01-18	Cold_F_aroused	104			236
Me	0.336986	male	Y1	2021-10-26	Fattening	82	4.624	0.936217	219
Me	1.36986	male	Y2	2022-11-07	Fattening	89	2.39	0.52521	271
Me	1.58356	male	Y2	2023-01-24	Fluctuating_NF	61	5.45875	0.822182	218
Mo	10.8082	female	Y1	2022-05-04	Active	100	13.8567	3.4214	215
Mo	10.2301	female	Y1	2021-10-05	Fattening	104.5			259
My	1.89863	female	Y1	2022-04-27	Active	117.5	8.15111	2.36483	250
My	2.76712	female	Y2	2023-03-10	Active	96	5.81625	1.37867	306
My	2.64658	female	Y2	2023-01-25	Cold_F_aroused	105	7.19625	1.86569	303
My	1.66849	female	Y1	2022-02-02	Cold_NF_aroused	64			242
My	1.66849	female	Y1	2022-02-02	Cold_NF_torpid	34			242
My	1.30411	female	Y1	2021-09-22	Fattening	70	2.255	0.389753	296
My	2.45479	female	Y2	2022-11-16	Fattening	77	10.0175	1.90456	317
PhC	1.72329	female	Y2	2023-03-09	Active	59	6.36	0.926519	197
PhC	1.39452	female	Y2	2022-11-09	Fattening	69	4.15875	0.708528	281
PhC	1.60274	female	Y2	2023-01-24	Fluctuating_NF	76	6.2875	1.17988	219
Sa	16.5644	female	Y1	2022-02-02	Cold_NF_aroused	79			194
Sa	16.5644	female	Y1	2022-02-02	Cold_NF_torpid	36			194
Sa	16.2	female	Y1	2021-09-22	Fattening	75.5	3.642	0.678941	253
SC	1.8274	female	Y1	2022-04-27	Active	87.5			202
SC	2.69041	female	Y2	2023-03-08	Active	58			198
SC	2.57808	female	Y2	2023-01-26	Cold_NF_aroused	58	11.286	1.61627	190
SC	2.36438	female	Y2	2022-11-09	Fattening	75	9.45875	1.75162	252
SC	1.56438	female	Y1	2022-01-21	Warm_F	163.5	25.7925	10.4125	224
Th	15.6438	male	Y1	2022-03-03	Active	106	22.167	5.80173	173
Th	15.5644	male	Y1	2022-02-02	Cold_NF_aroused	80			174
Th	15.5644	male	Y1	2022-02-02	Cold_NF_torpid	45			174
Th	15.2986	male	Y1	2021-10-28	Fattening	75	6.585	1.21944	243
To	10.7151	female	Y1	2022-03-31	Active	97			239
To	11.6575	female	Y2	2023-03-10	Active	83	9.255	1.8967	205
To	10.5178	female	Y1	2022-01-18	Cold_F_torpid	63			259
To	11.3205	female	Y2	2022-11-07	Fattening	67	5.5575	0.919389	255
To	11.5342	female	Y2	2023-01-24	Fluctuating_NF	56	2.995	0.414123	204
VC	1.83288	male	Y1	2022-04-29	Active	97.5	4.84125	1.16549	159
VC	2.69041	male	Y2	2023-03-08	Active	104	8.9875	2.3079	185
VC	1.5589	male	Y1	2022-01-19	Cold_F_aroused	87			280
VC	2.57808	male	Y2	2023-01-26	Cold_NF_aroused	70	7.911	1.36733	185
VC	1.23562	male	Y1	2021-09-23	Fattening	78	3.361	0.647304	254
VC	2.38356	male	Y2	2022-11-16	Fattening	117	2.625	0.758333	256
WT	8.84658	male	Y1	2022-04-29	Active	95.5	4.4625	1.05227	166
WT	9.70685	male	Y2	2023-03-09	Active	77	3.2675	0.621228	169
WT	8.56986	male	Y1	2022-01-18	Cold_F_aroused	100			281
WT	8.56986	male	Y1	2022-01-18	Cold_F_torpid	55			281
WT	8.21096	male	Y1	2021-09-09	Fattening	79	6.402	1.24879	257
WT	9.37808	male	Y2	2022-11-09	Fattening	81	5.6275	1.1255	246
WT	9.58356	male	Y2	2023-01-23	Fluctuating_NF	65	2.293	0.368012	163

## Sheet: Body mass (g)
Fattening (n=36)		Lean [Cold_Food] (n=8)		Lean [Cold_No Food] (n=16)		Lean [Fluctuating_No Food] (n=10)		Lean [Warm_Food] (n=6)		Active (n=40)
mean	min-max	mean	min-max	mean	min-max	mean	min-max	mean	min-max	mean	min-max
258.139	180-317	253.1	219-303	192.8	149-242	200.4	163-219	231.5	209-261	196.4	159-306
